# Supplementary material for: Padel, pickleball and wellbeing: a systematic review
Source: Front Psychol. 2025 Jul 29;16:1614448. doi: 10.3389/fpsyg.2025.1614448 (PMC12341226; doi:10.3389/fpsyg.2025.1614448)
Supplement: SUPPLEMENTARY TABLE 1 — Full details of the quality assessment of included studies using the Newcastle-Ottawa Scale (Wells et al., 2000), including individual item scores and overall ratings. [file Data_Sheet_1.zip]

Archive with 3 entries (2 files):
- Supplementary material/
- Supplementary material/Detailed Quality of the included studies assessed by the PEDro-Scale (Page et al., 2021)..pdf
- Supplementary material/Detailed Quality of the studies included assessed by the Newcastle-Ottawa Scale (Wells et al., 2000)..pdf
